# Supplementary material for: SCRINSHOT enables spatial mapping of cell states in tissue sections with single-cell resolution
Source: PLoS Biol. 2020 Nov 20;18(11):e3000675. doi: 10.1371/journal.pbio.3000675 (PMC7717588; doi:10.1371/journal.pbio.3000675)
Supplement: S3 Table — RCA, rolling circle amplification. (XLSX) [file pbio.3000675.s015.xlsx]

## Sheet: Reaction cost
Supporting Table 3
Product								COST
Reusable SecureSeal chamber	46.6	piece						46.6	SEK
For 30 genes 3 probes/each
Reagents	Cost/unit (SEK)	Unit	stock	final	Volume (ul)			COST
RNase Free H2O	0.000959	ul			57.5			0.0551425
Ampligase Buffer	0.1594	ul	10x	1x	10			1.594				For ordering padolock probes in plates
KCl	0.00551	ul	1M	0.05M	5			0.02755				325	SEK/probe for 800 reactions
Formamide deionized	0.00348	ul	1	0.2	20			0.0696
Oligo-dT	0.0566	10pmoles	10uM	0.1uM	1			0.0566
BSA	0.3895	ul	10ug/ul	0.2ug/ul	2			0.779				The yield of fluorescence labeled oligos is variabe
RiboLock (Thermo)	0.117912	Unit	40U/ul	1U/ul	2.5			11.7912				As an estimate, we receive from Eurofins, at least 50ul of 100uM for each detection oligo
tRNA (Ambion AM7119)	2.144	ul	10ug/ul	0.2ug/ul	2			4.288				The cost is approximately 450SEK per detection oligo for 1250 (FITC) or 2500 (Cy3 and Cy5) reactions
				Total	100ul			18.6611	SEK
Reagents			stock	final	Volume (ul)			COST
RNase Free H2O	0.000959	ul			13.5			0.0129465
Ampligase Buffer	0.1594	ul	10x	1x	10			1.594
KCl	0.00551	ul	1M	0.05M	5			0.02755
Formamide deionized	0.00348	ul	1	0.2	20			0.0696
Probes 0.5ul/gene x90	0.8125	ul	10uM	0.05uM	0.5ul x90 probes			36.5625
BSA	0.3895	ul	10ug/ul	0.2ug/ul	2			0.779
RiboLock (Thermo)	0.117912	Unit	40U/ul	1U/ul	2.5			11.7912
tRNA (Ambion AM7119)	2.144	ul	10ug/ul	0.2ug/ul	2			4.288
				Total	100ul			55.1248	SEK
Reagents			stock	final	Volume (ul)			COST
RNase Free H2O	0.000959	ul			82.5			0.0791175
T4 RNA Ligase Buffer	0.193667	ul	10x	1x	10			1.93667
ATP	0.03515	ul	1mM	10uM	1			0.03515
BSA	0.3895	ul	10ug/ul	0.2ug/ul	2			0.779
SplitR	1	Unit	25U/ul	0.5U/ul	2			50
RiboLock (Thermo)	0.117912	Unit	40U/ul	1U/ul	2.5			11.7912
				Total	100ul			64.6211	SEK
Reagents			stock	final	Volume (ul)			COST
RNase Free H2O	0.000959	ul			68.5			0.0656915
Φ29 buffer			10x	1x	10
Glycerol	0.001955		0.5	0.05	10			0.01955
dNTPs	0.500446		10mM	0.25mM	2.5			1.25112
BSA	0.3895	ul	10ug/ul	0.2ug/ul	2			0.779
RCA Primer1 (TAAATAGACGCAGTCAGT*A*A)	0.0254	10pmoles	10uM	0.1uM	1			0.0254
RCA Primer2 (CGCAAGATATACG*T*C)	0.0204	10pmoles	10uM	0.1um	1			0.0204
Φ29 polymerase (Lucigen)	0.5654	Unit	10U/ul	0.5U/ul	5			28.27
				Total	100ul			30.3655	SEK
This part is multiplied for every detection cycle
Reagents			stock	final	Volume (ul)			COST
RNase Free H2O	0.000959	ul			64.6			0.0619514
SSC	0.000769	ul	20X	2X	10			0.00769
Formamide deionized	0.00348	ul	1	0.2	20			0.0696
3 x FITC-labeled probes	1.1	ul	10uM	0.04uM each	1.2			1.32
3 x Cy3-labeled probes	1.1	ul	10uM	0.02uM each	0.6			0.66
3 x Cy5-labeled probes	1.1	ul	10uM	0.02uM each	0.6			0.66
DAPI	0.00011	ug	50ng/ul	0.5ug/ml	1			0.0055
BSA	0.3895	ul	10ug/ul	0.2ug/ul	2			0.779
Total				Total	100ul			3.56374	SEK
Reagents			stock	final	Volume (ul)			COST
RNase Free H2O	0.000959	ul			86			0.082474
UNG buffer			10x	1x	10
BSA	0.3895	ul	10ug/ul	0.2ug/ul	2			0.779
UNG (Fermentas)	1.607	Unit	1U/ul	0.02U/ul	2			3.214
				Total	100ul			4.07547	SEK
Coverslip	1.295							1.295	SEK
SlowFade™ Gold Antifade Mountant	0.165088	ul			30			4.95264	SEK
							10 cycles	134.793	SEK
					Experiment cost for 30 genes			350.166	SEK

## Sheet: Summary
	100ul Reaction	200ul Reaction
Reusable SecureSeal chamber	46.6	40.75
Blocking reaction	18.6611	37.3222
Padlock probe reaction (90 probes)	55.1248	110.25
SplintR ligation reaction	64.6211	129.242
RCA reaction	30.3655	60.7309
Detection oligo reactions (30 genes)	134.793	269.586
Total (SEK)	350.166	647.881

## Sheet: Reagent Cat No
	Quantity to order	Product	Company	Catalog number
		Chambers for the reaction from www.gracebio.com
	5	SA20­0.5­SecureSeal 1­20mm Dia. X 0.8mm Depth, 25mm X 25mm OD, 1.5mm Dia. Ports ­ 120 Port Seals ­ 40 PACK	Sigma-Aldrich	GBL621501-40EA
	4	SA50 – 1-13mm Diameter X 0.8mm Depth, 22mm X 25mm OD, 1.5mm Diameter Ports – 120 Port Seals – 50 PACK	Sigma-Aldrich	GBL621502-50PAK
		CoverSlips
	5	22x22 or 20x22 with thickness 1.5		CLS285022-2000EA
	1	Transparent adhesive tape like that: https://en.wikipedia.org/wiki/Adhesive_tape
	2 liters	Ethanol 99.5%
	1	Diethyl pyrocarbonate	Sigma-Aldrich	D5758-50ML
	2	Formamide	Sigma-Aldrich	F9037-100ML
	1	Hydrochloric acid	Sigma-Aldrich	H1758-500ML
	1	SSC Buffer 20× Concentrate	Sigma-Aldrich	S6639-1L
	1	Paraformaldehyde	Sigma-Aldrich	"000000008187150100
	1	Potassium chloride solution	Sigma-Aldrich	60142-100ML-F
	1	TWEEN® 20	Sigma-Aldrich	P9416-100ML
	1	Glycerol	Sigma-Aldrich	G5516-100ML
	1	Sodium hydroxide	Sigma-Aldrich	"000000001064621000
	4	Spinbar® magnetic stir bar	Sigma-Aldrich	Z284475-3EA
	1	Water Molecular Biology Reagent	Sigma-Aldrich	W4502-1L
	4	pH test strips 4.5-10.0 pH	Sigma-Aldrich	P4536-100EA
	1	Yeast tRNA (10 mg/mL)	Thermo	AM7119
	2	Uracil-DNA Glycosylase (1 U/µL)	Thermo	EN0362
	4	dNTP Mix (10 mM each)	Thermo	R0193
	1	SlowFade™ Gold Antifade Mountant	Thermo	S36936
	1	RiboLock RNase Inhibitor (40 U/µL)	Thermo	EO0384
	2	PBS 10X pH7.4	Thermo	70011036
	1	NxGen phi29 DNA Polymerase	https://www.lucigen.com/phi29-DNA-Polymerase/	30221-2
	2	Ampligase® 10X Reaction Buffer		A1905B
	5	T4 RNA Ligase Reaction Buffer	NEB	B0216L
	2	SplintR® Ligase	NEB	M0375L
	4	Adenosine 5'-Triphosphate (ATP) 10mM	NEB	P0756L
	4	BSA, Molecular Biology Grade	NEB	B9000S
		Blocking Oligo-dT
	medium scale synthesis	AAGCAGTGGTATCAACGCAGAGTACTTTTTTTTTTTTTTTTTTTTTTTTTTTTTTVN
		RCA Primer1
	medium scale synthesis	TAAATAGACGCAGTCAGT*A*A
		RCA Primer2
	medium scale synthesis	CGCAAGATATACG*T*C
		Note: RCA Primers are TS(Thiophosphate) modified. The modification is indicated with “*”
	1	DAPI (4',6-Diamidino-2-Phenylindole, Dilactate)	Biolegend	422801
	2	Mini-labtop refrigerator for -20 ° C	VWR	479-0642
	1	Seal film, CyclerSeal	VWR	732-7508
	2	96-well PCR storage rack with lid	VWR	732-1389
	4	Test tube rack	VWR	211-0201
	1	0.5ml PCR tubes	Axygen	https://ecatalog.corning.com/life-sciences/b2b/US/en/Genomics-%26-Molecular-Biology/PCR-Consumables/PCR-Tubes-and-Strip-Tubes/Axygen%C2%AE-PCR-Tubes-and-Caps/p/PCR-05-L-C
	1	1.7ml tubes	Axygen	Axygen® 1.7 mL MaxyClear Snaplock Microcentrifuge Tube, Polypropylene, Clear, Nonsterile, 500 Tubes/Pack, 10 Packs/Case
	10 boxes each size	Filter tips
	4	0.5lt Bottle
	4	1lt Bottle
